# Supplementary material for: Using Museum collections to assess the impact of industrialization on mussel (Mytilus edulis) calcification
Source: PLoS One. 2024 Apr 17;19(4):e0301874. doi: 10.1371/journal.pone.0301874 (PMC11023280; doi:10.1371/journal.pone.0301874)
Supplement: S2 Table — Summary of which time periods and sites were statistically different from each other for density (micro density, bulk density, and apparent porosity), morphology (length: height ratio, length: width ratio and surface area: volume ratio), and thickness (% calcite, average thickness/ length and maximum thickness/ length). Different letters indicate which groups are statistically different to each other. (XLSX) [file pone.0301874.s004.xlsx]

## Sheet: Table S5
			Micro-density (mg/ mm-3)	Bulk density (mg/ mm-3)	Porosity (%)	Length (mm)/ Height (mm)	Length (mm)/ Weight (mm)	Surface Area (mm2)/ Volume (mm3)	% calcite	Average thickness (mm)/ Length (mm)	Maximum Thickness (mm)/Length (mm)
	Site 1	Early			a
		Modern			a
	Site 2	Early			a
		Modern			a
	Site 3	Mid			a
		Modern			b
	Site 4	Early			ab
		Mid			a
		Modern			b
	Site 5	Early			a
		Mid			a
		Modern			b
	Early	Site 1					a			a	a
		Site 2					ab			b	b
		Site 4					ab			b	ab
		Site 5					b			b	b
	Mid	Site 3					a		ab
		Site 4					b		a
		Site 5					a		b
	Modern	Site 1					a		a	ab	ab
		Site 2					b		bc	a	a
		Site 3					ab		ac	ab	b
		Site 4					a		a	b	b
		Site 5					b		a	a	a
